# Supplementary material for: Does swimming at the bottom serve as a hydraulic advantage for benthic fish Neogobius melanostomus Pallas (1814) in flowing water?
Source: Biol Open. 2024 Oct 30;13(11):bio060533. doi: 10.1242/bio.060533 (PMC11575849; doi:10.1242/bio.060533)
Supplement: Table S2. Fish catchment data [file biolopen-13-060533-TableS2.xlsx]

## Sheet: Tabelle1
	Sample ID	Date	Grouping	ForceMeasurementSeq	Species (Round goby = Nm)	Wet Weight(WW) in g	Total Length (TL) in cm	Gender(male = 1, female = 2, indet = 3)	Morphometric photo (yes = 1, no = 2)	Location	Reason	notes
	20210629_0001	29.06.2021			Nm	26.66	13	1	1	Rhein Ufer near, St. Johanns-Rheinweg 67	Fish preservation for force measurements
	20210629_0002	29.06.2021			Nm	10.75	9.8	2	1	Rhein Ufer near, St. Johanns-Rheinweg 68	Fish preservation for force measurements
	20210629_0003	29.06.2021			Nm	7.27	8.6	2	1	Rhein Ufer near, St. Johanns-Rheinweg 69	Fish preservation for force measurements
	20210629_0004	29.06.2021			Nm	20.52	12	1	1	Rhein Ufer near, St. Johanns-Rheinweg 70	Fish preservation for force measurements
	20210629_0005	29.06.2021			Nm	13.8	10.5	2	1	Rhein Ufer near, St. Johanns-Rheinweg 71	Fish preservation for force measurements
	20210629_0006	29.06.2021			Nm	17.64	11	1	1	Rhein Ufer near, St. Johanns-Rheinweg 72	Fish preservation for force measurements
	20210629_0007	29.06.2021			Nm	19.64	11	1	1	Rhein Ufer near, St. Johanns-Rheinweg 73	Fish preservation for force measurements
	20210629_0008	29.06.2021			Nm	8.63	8.8	2	1	Rhein Ufer near, St. Johanns-Rheinweg 74	Fish preservation for force measurements
	20210728_0009	28.07.2021			Nm	17.01	10.8	2	1	Harbor Kleinhüningen	Fish preservation for force measurements
	20210728_0010	28.07.2021			Nm	8.93	9	1	1	Harbor Kleinhüningen	Fish preservation for force measurements
	20210728_0011	28.07.2021			Nm	14.02	10.5	2	1	Harbor Kleinhüningen	Fish preservation for force measurements
	20210728_0012	28.07.2021			Nm	8.37	8.6	1	1	Harbor Kleinhüningen	Fish preservation for force measurements
	20210728_0013	28.07.2021			Nm	9.18	9	2	1	Harbor Kleinhüningen	Fish preservation for force measurements
	20210728_0014	28.07.2021			Nm	9.67	9	1	1	Harbor Kleinhüningen	Fish preservation for force measurements
	20210728_0015	28.07.2021			Nm	14.94	10.4	1	1	Harbor Kleinhüningen	Fish preservation for force measurements
	20210728_0016	28.07.2021			Nm	18.01	11	1	1	Harbor Kleinhüningen	Fish preservation for force measurements
	20210728_0017	28.07.2021			Nm	18.21	11.2	2	1	Harbor Kleinhüningen	Fish preservation for force measurements
	20210728_0018	28.07.2021			Nm	5.94	7.5	3	1	Harbor Kleinhüningen	Fish preservation for force measurements
	20210728_0019	28.07.2021			Nm	8.43	8.5	2	1	Harbor Kleinhüningen	Fish preservation for force measurements
	20210728_0020	28.07.2021			Nm	8.59	8.8	2	1	Harbor Kleinhüningen	Fish preservation for force measurements
	20210728_0021	28.07.2021			Nm	12.69	10.1	2	1	Harbor Kleinhüningen	Fish preservation for force measurements
	20210728_0022	28.07.2021			Nm	10.68	9.5	2	1	Harbor Kleinhüningen	Fish preservation for force measurements
	20210728_0023	28.07.2021			Nm	11.76	9.8	1	1	Harbor Kleinhüningen	Fish preservation for force measurements
	20210728_0024	28.07.2021			Nm	15.81	11.3	1	2	Harbor Kleinhüningen	Fish preservation for force measurements	Fin/Skin defect
	20210729_0025	29.07.2021			Nm	18.36	11.5	1	1	Harbor Kleinhüningen	Fish preservation for force measurements
	20210729_0026	29.07.2021			Nm	8.94	9	1	1	Harbor Kleinhüningen	Fish preservation for force measurements
	20210729_0027	29.07.2021			Nm	22.05	11.7	1	1	Harbor Kleinhüningen	Fish preservation for force measurements
	20210729_0028	29.07.2021			Nm	8.25	8.6	3	1	Harbor Kleinhüningen	Fish preservation for force measurements
	20210729_0029	29.07.2021			Nm	9.58	9.3	3	1	Harbor Kleinhüningen	Fish preservation for force measurements
	20210729_0030	29.07.2021			Nm	8.29	8.9	1	1	Harbor Kleinhüningen	Fish preservation for force measurements
	20210729_0031	29.07.2021			Nm	27.36	13.2	1	1	Harbor Kleinhüningen	Fish preservation for force measurements
	20210729_0032	29.07.2021			Nm	12	9.6	2	1	Harbor Kleinhüningen	Fish preservation for force measurements
	20210729_0033	29.07.2021			Nm	6.45	8	3	1	Harbor Kleinhüningen	Fish preservation for force measurements
	20210729_0034	29.07.2021			Nm	5.11	7.4	3	1	Harbor Kleinhüningen	Fish preservation for force measurements
	20210729_0035	29.07.2021			Nm	8.79	8.8	3	1	Harbor Kleinhüningen	Fish preservation for force measurements
	20210730_0036	30.07.2021			Nm	5.66	7.8	2	1	Harbor Kleinhüningen	Fish preservation for force measurements
	20210730_0037	30.07.2021			Nm	8.05	8.5	1	1	Harbor Kleinhüningen	Fish preservation for force measurements
	20210730_0038	30.07.2021			Nm	13	10	1	1	Harbor Kleinhüningen	Fish preservation for force measurements
	20210803_0039	03.08.2021			Nm	11.24	9.5	1	1	Harbor Kleinhüningen	Fish preservation for force measurements
	20210803_0040	03.08.2021			Nm	13.28	11.5	1	1	Harbor Kleinhüningen	Fish preservation for force measurements
	20210803_0041	03.08.2021			Nm	10.1	9.1	1	1	Harbor Kleinhüningen	Fish preservation for force measurements
	20210803_0042	03.08.2021			Nm	8.38	8.8	3	1	Harbor Kleinhüningen	Fish preservation for force measurements
	20210803_0043	03.08.2021			Nm	11.46	9.6	1	1	Harbor Kleinhüningen	Fish preservation for force measurements
	20210803_0044	03.08.2021			Nm	10.86	9.5	1	1	Harbor Kleinhüningen	Fish preservation for force measurements
	20210803_0045	03.08.2021			Nm	10.61	9.5	2	1	Harbor Kleinhüningen	Fish preservation for force measurements
	20210803_0046	03.08.2021			Nm	22.01	12.6	1	1	Harbor Kleinhüningen	Fish preservation for force measurements	Skin defect
	20210803_0047	03.08.2021			Nm	9.98	9	1	1	Harbor Kleinhüningen	Fish preservation for force measurements
	20210803_0048	03.08.2021			Nm	10.75	9.9	2	1	Harbor Kleinhüningen	Fish preservation for force measurements
	20210803_0049	03.08.2021			Nm	13.18	9.7	1	1	Harbor Kleinhüningen	Fish preservation for force measurements
	20210803_0050	03.08.2021			Nm	12.81	9.6	1	1	Harbor Kleinhüningen	Fish preservation for force measurements
	20210803_0051	03.08.2021			Nm	10.67	9.2	2	1	Harbor Kleinhüningen	Fish preservation for force measurements
	20210803_0052	03.08.2021			Nm	7.21	8.5	2	1	Harbor Kleinhüningen	Fish preservation for force measurements
	20210803_0053	03.08.2021			Nm	9.92	9.4	2	1	Harbor Kleinhüningen	Fish preservation for force measurements
	20210803_0054	03.08.2021			Nm	16.16	11	1	1	Harbor Kleinhüningen	Fish preservation for force measurements
	20210804_0055	04.08.2021			Nm	10.1	9.3	1	1	Harbor Kleinhüningen	Fish preservation for force measurements
	20210804_0056	04.08.2021			Nm	6.56	7.6	2	1	Harbor Kleinhüningen	Fish preservation for force measurements
	20210804_0057	04.08.2021			Nm	6.48	8	1	1	Harbor Kleinhüningen	Fish preservation for force measurements
	20210804_0058	04.08.2021			Nm	7.25	8	2	1	Harbor Kleinhüningen	Fish preservation for force measurements
	20210804_0059	04.08.2021			Nm	5.61	7.5	2	1	Harbor Kleinhüningen	Fish preservation for force measurements
	20210804_0060	04.08.2021			Nm	7.1	7.8	2	1	Harbor Kleinhüningen	Fish preservation for force measurements
	20210804_0061	04.08.2021			Nm	9.89	9.3	1	1	Harbor Kleinhüningen	Fish preservation for force measurements
	20210804_0062	04.08.2021			Nm	17.58	10.8	1	1	Harbor Kleinhüningen	Fish preservation for force measurements
	20210804_0063	04.08.2021			Nm	16.57	11.2	2	1	Harbor Kleinhüningen	Fish preservation for force measurements
	20210804_0064	04.08.2021			Nm	12.91	10	1	1	Harbor Kleinhüningen	Fish preservation for force measurements
	20210804_0065	04.08.2021			Nm	6.51	8	2	1	Harbor Kleinhüningen	Fish preservation for force measurements
	20210804_0066	04.08.2021			Nm	13.22	9.8	2	1	Harbor Kleinhüningen	Fish preservation for force measurements
	20210804_0067	04.08.2021			Nm	5.66	7.5	2	1	Harbor Kleinhüningen	Fish preservation for force measurements
	20210804_0068	04.08.2021			Nm	10.02	9.1	1	1	Harbor Kleinhüningen	Fish preservation for force measurements
	20210804_0069	04.08.2021			Nm	9.7	9.2	1	1	Harbor Kleinhüningen	Fish preservation for force measurements
	20210804_0070	04.08.2021			Nm	12.49	10.2	1	1	Harbor Kleinhüningen	Fish preservation for force measurements
	20210805_0071	05.08.2021			Nm	6.26	7.6	2	1	Harbor Kleinhüningen	Fish preservation for force measurements
	20210805_0072	05.08.2021			Nm	17.77	10.8	1	1	Harbor Kleinhüningen	Fish preservation for force measurements
	20210805_0073	05.08.2021			Nm	14.3	10.5	1	1	Harbor Kleinhüningen	Fish preservation for force measurements
	20210805_0074	05.08.2021			Nm	6.29	8	3	1	Harbor Kleinhüningen	Fish preservation for force measurements
	20210805_0075	05.08.2021			Nm	8.1	8.5	2	1	Harbor Kleinhüningen	Fish preservation for force measurements
	20210805_0076	05.08.2021			Nm	8.06	8.7	1	1	Harbor Kleinhüningen	Fish preservation for force measurements
	20210805_0077	05.08.2021			Nm	13.05	10	1	1	Harbor Kleinhüningen	Fish preservation for force measurements
	20210805_0078	05.08.2021			Nm	2.26	6	3	1	Harbor Kleinhüningen	Fish preservation for force measurements
	20210805_0079	05.08.2021			Nm	22.34	12	1	1	Harbor Kleinhüningen	Fish preservation for force measurements
	20210805_0080	05.08.2021			Nm	6.43	8.1	2	1	Harbor Kleinhüningen	Fish preservation for force measurements
	20210805_0081	05.08.2021			Nm	8.65	8.8	2	1	Harbor Kleinhüningen	Fish preservation for force measurements
	20210805_0082	05.08.2021			Nm	19.93	11.8	1	1	Harbor Kleinhüningen	Fish preservation for force measurements
	20210805_0083	05.08.2021			Nm	11.43	9.7	1	1	Harbor Kleinhüningen	Fish preservation for force measurements
	20210805_0084	05.08.2021			Nm	16.6	11	1	1	Harbor Kleinhüningen	Fish preservation for force measurements
	20210805_0085	05.08.2021			Nm	25.34	12.3	1	1	Harbor Kleinhüningen	Fish preservation for force measurements
	20210922_0086	22.09.2021			Nm	18.45	11	1	1	Harbor Kleinhüningen	Fish preservation for force measurements
	20210922_0087	22.09.2021			Nm	11.42	9.7	3	1	Harbor Kleinhüningen	Fish preservation for force measurements
	20210922_0088	22.09.2021			Nm	17.33	11.3	3	1	Harbor Kleinhüningen	Fish preservation for force measurements
	20210922_0089	22.09.2021			Nm	16.83	10.6	1	1	Harbor Kleinhüningen	Fish preservation for force measurements
	20210922_0090	22.09.2021			Nm	17.35	11.2	1	1	Harbor Kleinhüningen	Fish preservation for force measurements
	20210922_0091	22.09.2021			Nm	16.98	11	1	1	Harbor Kleinhüningen	Fish preservation for force measurements
	20210922_0092	22.09.2021			Nm	18.37	11.2	1	1	Harbor Kleinhüningen	Fish preservation for force measurements
	20210922_0093	22.09.2021			Nm	10.5	9	2	1	Harbor Kleinhüningen	Fish preservation for force measurements
	20210922_0094	22.09.2021			Nm	8.31	8.7	3	1	Harbor Kleinhüningen	Fish preservation for force measurements
	20210922_0095	22.09.2021			Nm	31.92	13.6	1	1	Harbor Kleinhüningen	Fish preservation for force measurements
	20210923_0096	23.09.2021			Nm	12.56	10	2	1	Harbor Kleinhüningen	Fish preservation for force measurements
	20210923_0097	23.09.2021			Nm	9.75	9	1	1	Harbor Kleinhüningen	Fish preservation for force measurements
	20210923_0098	23.09.2021			Nm	14.53	10.8	1	1	Harbor Kleinhüningen	Fish preservation for force measurements
	20210923_0099	23.09.2021			Nm	12.25	10.1	1	1	Harbor Kleinhüningen	Fish preservation for force measurements
	20210923_0100	23.09.2021			Nm	15.71	11.3	1	1	Harbor Kleinhüningen	Fish preservation for force measurements
	20210924_0101	24.09.2021			Nm	8.51	8.6	2	1	Harbor Kleinhüningen	Fish preservation for force measurements
	20210924_0102	24.09.2021			Nm	31.21	13.5	1	1	Harbor Kleinhüningen	Fish preservation for force measurements
	20210924_0103	24.09.2021			Nm	25.31	12.9	1	1	Harbor Kleinhüningen	Fish preservation for force measurements
	20210924_0104	24.09.2021			Nm	19.25	11.6	1	1	Harbor Kleinhüningen	Fish preservation for force measurements
	20210924_0105	24.09.2021			Nm	27.94	13.5	1	1	Harbor Kleinhüningen	Fish preservation for force measurements
	20210928_0106	28.09.2021			Nm	4.66	7.4	3	1	Harbor Kleinhüningen	Fish preservation for force measurements
	20210928_0107	28.09.2021			Nm	23.19	12.3	1	1	Harbor Kleinhüningen	Fish preservation for force measurements
	20210928_0108	28.09.2021			Nm	14.16	10.5	1	1	Harbor Kleinhüningen	Fish preservation for force measurements
	20210929_0109	29.09.2021			Nm	13.27	11.2	3	1	Harbor Kleinhüningen	Fish preservation for force measurements
	20210929_0110	29.09.2021			Nm	29.53	12.8	1	1	Harbor Kleinhüningen	Fish preservation for force measurements
	20210929_0111	29.09.2021			Nm	21.84	12.1	2	1	Harbor Kleinhüningen	Fish preservation for force measurements
	20210929_0112	29.09.2021			Nm	20.38	11.8	2	1	Harbor Kleinhüningen	Fish preservation for force measurements
	20210929_0113	29.09.2021			Nm	6.65	8.1	1	1	Harbor Kleinhüningen	Fish preservation for force measurements
	20210929_0114	29.09.2021			Nm	15.77	10.9	1	1	Harbor Kleinhüningen	Fish preservation for force measurements
	20210929_0115	29.09.2021			Nm	22.53	12.1	2	1	Harbor Kleinhüningen	Fish preservation for force measurements
	20210929_0116	29.09.2021			Nm	7.59	8.3	2	1	Harbor Kleinhüningen	Fish preservation for force measurements
	20210929_0117	29.09.2021			Nm	14.83	10.5	2	1	Harbor Kleinhüningen	Fish preservation for force measurements
	20210929_0118	29.09.2021			Nm	11.2	9.4	2	1	Harbor Kleinhüningen	Fish preservation for force measurements
	20210929_0119	29.09.2021			Nm	10.55	9.3	1	1	Harbor Kleinhüningen	Fish preservation for force measurements
	20210929_0120	29.09.2021			Nm	10.58	9.1	2	1	Harbor Kleinhüningen	Fish preservation for force measurements
	20210929_0121	29.09.2021			Nm	7.32	8.5	3	1	Harbor Kleinhüningen	Fish preservation for force measurements
