# Supplementary material for: Does swimming at the bottom serve as a hydraulic advantage for benthic fish Neogobius melanostomus Pallas (1814) in flowing water?
Source: Biol Open. 2024 Oct 30;13(11):bio060533. doi: 10.1242/bio.060533 (PMC11575849; doi:10.1242/bio.060533)
Supplement: Table S4. Mean hydraulic forces and morphometric data [file biolopen-13-060533-TableS4.xlsx]

## Sheet: Tabelle1
Id	Treatment	Force [N]	Sex [1 = male, 2 = female, 3 = undefined]	Wet weight (g)	Total Length [cm]	RPFSA [Right pectoral fin spread angle]	LPFSA [Left pectoral fin spread angle]	MPFSA [Mean of both pectoral fin spread angles per fish]	Fin Spread [1=straight, 2=slightly bent, 3=medium bent, 4=larger bent]	Arch [degrees]	Bend [1=straight, 2=slightly bent, 3=medium bent, 4=larger bent]	Body Depth [cm]	Head Width [cm]	FR
9	CR	0.136306	2	17.01	10.6717	0	0	0	1	180	1	2.178	2.103	4.98636
10	CR	0.0438118	1	8.93	9.07533	0	0	0	1	173.469	2	1.667	1.641	5.48707
11	CR	0.0702591	2	14.02	10.4537	0	41.987	20.9935	3	180	1	1.918	2.041	5.28351
12	CR	0.0467388	1	8.37	8.489	44.341	37.737	41.039	4	180	1	1.702	1.58	5.17664
13	CR	0.0861578	2	9.18	9.04233	50.826	0	25.413	3	175.063	1	1.8	1.769	5.06734
14	CR	0.0609638	1	9.67	8.958	0	0	0	1	180	1	1.695	1.754	5.19531
15	CR	0.0786331	1	14.94	10.278	13.277	10.902	12.0895	2	180	1	2.089	1.96	5.07939
16	CR	0.0927453	1	18.01	11.0237	12.393	17.12	14.7565	2	180	1	2.218	2.128	5.07411
17	CR	0.0722151	2	18.21	11.135	0	0	0	1	180	1	2.239	2.189	5.02968
18	CR	0.0535137	3	5.94	7.52533	0	0	0	1	180	1	1.507	1.398	5.1846
19	CR	0.0704715	2	8.43	8.56067	10.159	16.416	13.2875	2	180	1	1.646	1.587	5.29669
20	CR	0.0621203	2	8.59	8.56967	0	0	0	1	180	1	1.698	1.651	5.11825
21	CR	0.0804696	2	12.69	10.042	17.29	8.564	12.927	2	180	1	2.001	1.92	5.12326
22	CR	0.0718068	2	10.68	9.42033	0	0	0	1	170.468	2	1.834	1.726	5.29476
23	CR	0.0832073	1	11.76	9.68867	0	0	0	1	175.464	1	1.813	1.931	5.17814
25	CR	0.081439	1	18.36	11.3717	0	0	0	1	180	1	2.017	2.18	5.42304
26	CR	0.0913927	1	8.94	8.80867	52.203	39.838	46.0205	4	180	1	1.689	1.742	5.13536
27	CR	0.124248	1	22.05	11.663	0	16.417	8.2085	1	180	1	2.203	2.338	5.13903
28	CR	0.0327032	3	8.25	8.58367	0	0	0	1	180	1	1.558	1.734	5.22233
29	CR	0.0724341	3	9.58	9.198	0	0	0	1	180	1	1.679	1.717	5.4173
30	CR	0.0417767	1	8.29	8.81667	0	0	0	1	180	1	1.61	1.554	5.57399
31	CR	0.11917	1	27.36	13.0587	0	0	0	1	180	1	2.437	2.737	5.05631
32	CR	0.0677795	2	12	9.41833	0	0	0	1	180	1	1.73	1.907	5.18532
33	CR	0.0484543	3	6.45	8.067	0	0	0	1	168.996	3	1.424	1.613	5.3228
34	CR	0.0553003	3	5.11	7.33367	0	0	0	1	170.024	2	1.313	1.444	5.32605
35	CR	0.0567957	3	8.79	8.71667	0	0	0	1	168.429	3	1.628	1.785	5.11333
36	CR	0.0781002	2	5.66	7.65367	41.708	17.449	29.5785	3	180	1	1.486	1.423	5.26329
37	CR	0.0532612	1	8.05	8.38933	0	0	0	1	180	1	1.565	1.594	5.31161
38	CR	0.073586	1	13	9.806	0	0	0	1	176	1	1.987	1.985	4.93756
39	CR	0.0615806	1	11.24	9.41567	0	0	0	1	180	1	1.891	1.821	5.074
40	CR	0.070839	1	13.28	10.5993	0	0	0	1	161.201	4	1.712	2.04	5.67168
41	CR	0.0411124	1	10.1	9.02267	0	0	0	1	180	1	1.666	1.765	5.26169
42	CR	0.0700217	3	8.38	8.657	0	0	0	1	180	1	1.632	1.639	5.29319
43	CR	0.0682174	1	11.46	9.50233	0	0	0	1	180	1	1.686	1.842	5.39208
44	CR	0.0681959	1	10.86	9.16433	0	0	0	1	166.572	3	1.785	1.85	5.04308
45	CR	0.080038	2	10.61	9.22233	0	0	0	1	180	1	1.817	1.92	4.93756
46	CR	0.119652	1	22.01	12.3713	0	31.264	15.632	3	162.517	4	2.153	2.392	5.45147
47	CR	0.0675557	1	9.98	8.92067	0	0	0	1	180	1	1.645	1.773	5.22348
48	CR	0.0863873	2	10.75	9.74067	0	0	0	1	180	1	1.608	1.932	5.5264
49	CR	0.0812426	1	13.18	9.702	0	0	0	1	180	1	1.865	1.865	5.20214
50	CR	0.0884262	1	12.81	9.48733	0	0	0	1	162.387	4	1.955	1.934	4.87913
51	CR	0.0751424	2	10.67	9.085	0	0	0	1	180	1	1.809	1.817	5.01104
52	CR	0.0669849	2	7.21	8.43233	0	0	0	1	172.183	2	1.506	1.641	5.3639
53	CR	0.0621884	2	9.92	9.225	0	0	0	1	180	1	1.657	1.779	5.373
54	CR	0.0942852	1	16.16	10.8543	0	0	0	1	180	1	1.988	2.126	5.27975
55	CR	0.0680801	1	10.1	9.106	0	0	0	1	169.742	3	1.636	1.747	5.38629
56	CR	0.0714392	2	6.56	7.48067	0	0	0	1	180	1	1.607	1.619	4.63777
57	CR	0.0704196	1	6.48	7.86967	0	0	0	1	170.465	2	1.525	1.502	5.1998
58	CR	0.0567232	2	7.25	7.89767	0	0	0	1	180	1	1.646	1.601	4.86506
59	CR	0.0632863	2	5.61	7.34233	0	0	0	1	180	1	1.479	1.454	5.00689
60	CR	0.0757853	2	7.1	7.76733	0	0	0	1	180	1	1.592	1.55	4.94464
61	CR	0.0723456	1	9.89	9.176	0	0	0	1	180	1	1.627	1.739	5.45519
62	CR	0.103746	1	17.58	10.6317	0	0	0	1	180	1	2.179	2.255	4.79622
63	CR	0.0807848	2	16.57	11.0447	0	0	0	1	180	1	1.993	2.064	5.44558
64	CR	0.0766639	1	12.91	9.777	0	0	0	1	180	1	1.899	1.944	5.08856
65	CR	0.0656795	2	6.51	7.81133	0	0	0	1	169.903	3	1.453	1.514	5.26659
66	CR	0.0604132	2	13.22	9.596	0	0	0	1	180	1	2	1.926	4.8893
67	CR	0.0539923	2	5.66	7.34633	0	0	0	1	180	1	1.465	1.442	5.0544
68	CR	0.0723805	1	10.02	8.99133	0	0	0	1	180	1	1.792	1.749	5.07879
69	CR	0.0620731	1	9.7	9.08967	0	0	0	1	173.214	2	1.665	1.756	5.31592
70	CR	0.0618983	1	12.49	10.072	0	0	0	1	180	1	1.859	1.909	5.34654
71	CR	0.0571083	2	6.26	7.496	0	0	0	1	175.576	1	1.507	1.525	4.94468
72	CR	0.0842567	1	17.77	10.67	0	0	0	1	180	1	2.009	2.118	5.17263
73	CR	0.0746895	1	14.3	10.439	0	0	0	1	180	1	1.869	1.993	5.4088
74	CR	0.0600625	3	6.29	7.89533	0	0	0	1	173.165	2	1.397	1.457	5.53404
75	CR	0.0744083	2	8.1	8.44633	0	0	0	1	180	1	1.628	1.584	5.25973
76	CR	0.05123	1	8.06	8.56067	0	0	0	1	180	1	1.508	1.628	5.46361
77	CR	0.0686594	1	13.05	9.90433	0	0	0	1	180	1	1.921	1.911	5.16929
78	CR	0.0515995	3	2.26	5.89467	0	0	0	1	180	1	0.949	1.068	5.85518
79	CR	0.101314	1	22.34	11.839	0	0	0	1	180	1	2.293	2.375	5.07319
80	CR	0.0456242	2	6.43	8.00333	0	0	0	1	180	1	1.413	1.486	5.5232
81	CR	0.0649656	2	8.65	8.68533	0	0	0	1	175	1	1.533	1.622	5.50795
82	CR	0.104139	1	19.93	11.4923	0	0	0	1	171.077	2	2.11	2.375	5.13376
83	CR	0.0875995	1	11.43	9.60267	0	0	0	1	180	1	1.738	1.878	5.31519
84	CR	0.0854757	1	16.6	10.7507	0	0	0	1	180	1	1.988	2.105	5.25534
85	CR	0.0934868	1	25.34	12.1327	0	0	0	1	180	1	2.262	2.535	5.06665
86	CR	0.0811832	1	18.45	10.9253	0	19.586	9.793	2	180	1	2.203	2.246	4.9116
87	CR	0.0734456	3	11.42	9.596	0	0	0	1	180	1	1.736	1.871	5.3245
88	CR	0.0807908	3	17.33	11.1027	0	0	0	1	168.499	3	2.022	2.391	5.04948
89	CR	0.081665	1	16.83	10.465	0	0	0	1	180	1	2.093	2.1	4.99166
90	CR	0.0815185	1	17.35	11.0257	0	0	0	1	171.246	2	2.111	2.184	5.13493
91	CR	0.0428219	1	16.98	10.8553	0	0	0	1	168.843	3	2.073	2.037	5.2826
92	CR	0.0773838	1	18.37	11.0287	0	0	0	1	180	1	2.241	2.122	5.05742
93	CR	0.0513025	2	10.5	8.83233	0	0	0	1	180	1	1.749	1.848	4.91281
94	CR	0.0466742	3	8.31	8.67833	0	0	0	1	180	1	1.592	1.679	5.3081
95	CR	0.142968	1	31.92	13.48	0	19.186	9.593	2	180	1	2.459	2.723	5.20939
96	CR	0.0688441	2	12.56	9.863	7.752	0	3.876	1	180	1	1.861	1.988	5.12776
97	CR	0.0554667	1	9.75	8.82633	0	0	0	1	180	1	1.791	1.765	4.96432
98	CR	0.113147	1	14.53	10.6643	0	0	0	1	180	1	2.016	2.139	5.1355
99	CR	0.0723825	1	12.25	10.018	20.817	27.96	24.3885	3	180	1	1.844	2.063	5.13631
100	CR	0.16844	1	15.71	10.973	35.225	25.024	30.1245	4	165.755	3	2.029	2.225	5.16439
101	CR	0.0608091	2	8.51	8.57367	0	0	0	1	176.762	1	1.668	1.56	5.31504
102	CR	0.111299	1	31.21	13.4813	25.36	10.962	18.161	3	176.137	1	2.675	2.798	4.92773
103	CR	0.124689	1	25.31	12.837	10.228	19.185	14.7065	2	178.88	1	2.468	2.959	4.75027
104	CR	0.128033	1	19.25	11.391	19.151	19.744	19.4475	2	180	1	2.147	2.399	5.01916
105	CR	0.119991	1	27.94	13.4083	12.289	0	6.1445	2	180	1	2.346	2.588	5.44163
106	CR	0.0526378	3	4.66	7.29567	12.716	23.467	18.0915	2	178.032	1	1.382	1.597	4.91087
107	CR	0.159475	1	23.19	12.2583	32.275	29.6	30.9375	4	180	1	2.27	2.836	4.83132
108	CR	0.0950052	1	14.16	10.4613	18.849	13.089	15.969	3	180	1	2.062	2.44	4.66388
109	CR	0.0625992	3	13.27	9.99167	0	0	0	1	180	1	1.911	1.985	5.13012
110	CR	0.133937	1	29.53	12.7707	13.141	13.992	13.5665	3	180	1	2.476	2.733	4.90929
111	CR	0.0859083	2	21.84	11.9947	0	0	0	1	180	1	2.206	2.667	4.94509
112	CR	0.0997023	2	20.38	11.6857	0	22.588	11.294	2	180	1	2.108	2.484	5.10672
113	CR	0.0596321	1	6.65	8.00967	0	0	0	1	180	1	1.499	1.585	5.19636
114	CR	0.0645365	1	15.77	10.835	0	0	0	1	180	1	1.89	2.229	5.27889
115	CR	0.07755	2	22.53	11.9253	0	0	0	1	170.07	2	2.219	2.342	5.23117
116	CR	0.0559822	2	7.59	8.225	0	0	0	1	180	1	1.561	1.603	5.19957
117	CR	0.0795352	2	14.83	10.3393	0	0	0	1	180	1	1.876	2.053	5.26844
118	CR	0.0647913	2	11.2	9.35767	0	0	0	1	180	1	1.719	1.944	5.11896
119	CR	0.0742421	1	10.55	9.22867	0	0	0	1	180	1	1.757	1.933	5.00769
120	CR	0.056388	2	10.58	9.03767	0	0	0	1	180	1	1.705	1.812	5.1418
121	CR	0.0651957	3	7.32	8.45333	0	0	0	1	180	1	1.413	1.598	5.6256
9	BR	0.0995248	2	17.01	10.6717	0	0	0	1	180	1	2.178	2.103	4.98636
10	BR	0.0530304	1	8.93	9.07533	0	0	0	1	173.469	2	1.667	1.641	5.48707
11	BR	0.113454	2	14.02	10.4537	0	41.987	20.9935	3	180	1	1.918	2.041	5.28351
12	BR	0.0810259	1	8.37	8.489	44.341	37.737	41.039	4	180	1	1.702	1.58	5.17664
13	BR	0.0970897	2	9.18	9.04233	50.826	0	25.413	3	175.063	1	1.8	1.769	5.06734
14	BR	0.0658427	1	9.67	8.958	0	0	0	1	180	1	1.695	1.754	5.19531
15	BR	0.07664	1	14.94	10.278	13.277	10.902	12.0895	2	180	1	2.089	1.96	5.07939
16	BR	0.0903231	1	18.01	11.0237	12.393	17.12	14.7565	2	180	1	2.218	2.128	5.07411
17	BR	0.0870067	2	18.21	11.135	0	0	0	1	180	1	2.239	2.189	5.02968
18	BR	0.0556142	3	5.94	7.52533	0	0	0	1	180	1	1.507	1.398	5.1846
19	BR	0.0684091	2	8.43	8.56067	10.159	16.416	13.2875	2	180	1	1.646	1.587	5.29669
20	BR	0.0629181	2	8.59	8.56967	0	0	0	1	180	1	1.698	1.651	5.11825
21	BR	0.0811468	2	12.69	10.042	17.29	8.564	12.927	2	180	1	2.001	1.92	5.12326
22	BR	0.0651832	2	10.68	9.42033	0	0	0	1	170.468	2	1.834	1.726	5.29476
23	BR	0.0898087	1	11.76	9.68867	0	0	0	1	175.464	1	1.813	1.931	5.17814
25	BR	0.069061	1	18.36	11.3717	0	0	0	1	180	1	2.017	2.18	5.42304
26	BR	0.0904743	1	8.94	8.80867	52.203	39.838	46.0205	4	180	1	1.689	1.742	5.13536
27	BR	0.0858833	1	22.05	11.663	0	16.417	8.2085	1	180	1	2.203	2.338	5.13903
28	BR	0.0533288	3	8.25	8.58367	0	0	0	1	180	1	1.558	1.734	5.22233
29	BR	0.0663082	3	9.58	9.198	0	0	0	1	180	1	1.679	1.717	5.4173
30	BR	0.0474542	1	8.29	8.81667	0	0	0	1	180	1	1.61	1.554	5.57399
31	BR	0.104103	1	27.36	13.0587	0	0	0	1	180	1	2.437	2.737	5.05631
32	BR	0.0794921	2	12	9.41833	0	0	0	1	180	1	1.73	1.907	5.18532
33	BR	0.0607332	3	6.45	8.067	0	0	0	1	168.996	3	1.424	1.613	5.3228
34	BR	0.0512949	3	5.11	7.33367	0	0	0	1	170.024	2	1.313	1.444	5.32605
35	BR	0.0654942	3	8.79	8.71667	0	0	0	1	168.429	3	1.628	1.785	5.11333
36	BR	0.0764908	2	5.66	7.65367	41.708	17.449	29.5785	3	180	1	1.486	1.423	5.26329
37	BR	0.0505393	1	8.05	8.38933	0	0	0	1	180	1	1.565	1.594	5.31161
38	BR	0.0623638	1	13	9.806	0	0	0	1	176	1	1.987	1.985	4.93756
39	BR	0.0664875	1	11.24	9.41567	0	0	0	1	180	1	1.891	1.821	5.074
40	BR	0.0696335	1	13.28	10.5993	0	0	0	1	161.201	4	1.712	2.04	5.67168
41	BR	0.058422	1	10.1	9.02267	0	0	0	1	180	1	1.666	1.765	5.26169
42	BR	0.0519215	3	8.38	8.657	0	0	0	1	180	1	1.632	1.639	5.29319
43	BR	0.0658418	1	11.46	9.50233	0	0	0	1	180	1	1.686	1.842	5.39208
44	BR	0.0593806	1	10.86	9.16433	0	0	0	1	166.572	3	1.785	1.85	5.04308
45	BR	0.0696123	2	10.61	9.22233	0	0	0	1	180	1	1.817	1.92	4.93756
46	BR	0.108311	1	22.01	12.3713	0	31.264	15.632	3	162.517	4	2.153	2.392	5.45147
47	BR	0.0599996	1	9.98	8.92067	0	0	0	1	180	1	1.645	1.773	5.22348
48	BR	0.0753147	2	10.75	9.74067	0	0	0	1	180	1	1.608	1.932	5.5264
49	BR	0.0582215	1	13.18	9.702	0	0	0	1	180	1	1.865	1.865	5.20214
50	BR	0.0734475	1	12.81	9.48733	0	0	0	1	162.387	4	1.955	1.934	4.87913
51	BR	0.064867	2	10.67	9.085	0	0	0	1	180	1	1.809	1.817	5.01104
52	BR	0.0640702	2	7.21	8.43233	0	0	0	1	172.183	2	1.506	1.641	5.3639
53	BR	0.0621709	2	9.92	9.225	0	0	0	1	180	1	1.657	1.779	5.373
54	BR	0.0800433	1	16.16	10.8543	0	0	0	1	180	1	1.988	2.126	5.27975
55	BR	0.05311	1	10.1	9.106	0	0	0	1	169.742	3	1.636	1.747	5.38629
56	BR	0.0532952	2	6.56	7.48067	0	0	0	1	180	1	1.607	1.619	4.63777
57	BR	0.0519469	1	6.48	7.86967	0	0	0	1	170.465	2	1.525	1.502	5.1998
58	BR	0.0584366	2	7.25	7.89767	0	0	0	1	180	1	1.646	1.601	4.86506
59	BR	0.0492987	2	5.61	7.34233	0	0	0	1	180	1	1.479	1.454	5.00689
60	BR	0.0546026	2	7.1	7.76733	0	0	0	1	180	1	1.592	1.55	4.94464
61	BR	0.0574768	1	9.89	9.176	0	0	0	1	180	1	1.627	1.739	5.45519
62	BR	0.0857617	1	17.58	10.6317	0	0	0	1	180	1	2.179	2.255	4.79622
63	BR	0.0664502	2	16.57	11.0447	0	0	0	1	180	1	1.993	2.064	5.44558
64	BR	0.0616001	1	12.91	9.777	0	0	0	1	180	1	1.899	1.944	5.08856
65	BR	0.0522627	2	6.51	7.81133	0	0	0	1	169.903	3	1.453	1.514	5.26659
66	BR	0.0689717	2	13.22	9.596	0	0	0	1	180	1	2	1.926	4.8893
67	BR	0.0265767	2	5.66	7.34633	0	0	0	1	180	1	1.465	1.442	5.0544
68	BR	0.0544539	1	10.02	8.99133	0	0	0	1	180	1	1.792	1.749	5.07879
69	BR	0.0564638	1	9.7	9.08967	0	0	0	1	173.214	2	1.665	1.756	5.31592
70	BR	0.0601577	1	12.49	10.072	0	0	0	1	180	1	1.859	1.909	5.34654
71	BR	0.0490503	2	6.26	7.496	0	0	0	1	175.576	1	1.507	1.525	4.94468
72	BR	0.0537532	1	17.77	10.67	0	0	0	1	180	1	2.009	2.118	5.17263
73	BR	0.0596854	1	14.3	10.439	0	0	0	1	180	1	1.869	1.993	5.4088
74	BR	0.045635	3	6.29	7.89533	0	0	0	1	173.165	2	1.397	1.457	5.53404
75	BR	0.0482431	2	8.1	8.44633	0	0	0	1	180	1	1.628	1.584	5.25973
76	BR	0.0496861	1	8.06	8.56067	0	0	0	1	180	1	1.508	1.628	5.46361
77	BR	0.0659101	1	13.05	9.90433	0	0	0	1	180	1	1.921	1.911	5.16929
78	BR	0.0471705	3	2.26	5.89467	0	0	0	1	180	1	0.949	1.068	5.85518
79	BR	0.0849873	1	22.34	11.839	0	0	0	1	180	1	2.293	2.375	5.07319
80	BR	0.0490198	2	6.43	8.00333	0	0	0	1	180	1	1.413	1.486	5.5232
81	BR	0.0429712	2	8.65	8.68533	0	0	0	1	175	1	1.533	1.622	5.50795
82	BR	0.0885872	1	19.93	11.4923	0	0	0	1	171.077	2	2.11	2.375	5.13376
83	BR	0.0616161	1	11.43	9.60267	0	0	0	1	180	1	1.738	1.878	5.31519
84	BR	0.0711222	1	16.6	10.7507	0	0	0	1	180	1	1.988	2.105	5.25534
85	BR	0.0875911	1	25.34	12.1327	0	0	0	1	180	1	2.262	2.535	5.06665
86	BR	0.074713	1	18.45	10.9253	0	19.586	9.793	2	180	1	2.203	2.246	4.9116
87	BR	0.059401	3	11.42	9.596	0	0	0	1	180	1	1.736	1.871	5.3245
88	BR	0.0774917	3	17.33	11.1027	0	0	0	1	168.499	3	2.022	2.391	5.04948
89	BR	0.0819664	1	16.83	10.465	0	0	0	1	180	1	2.093	2.1	4.99166
90	BR	0.0543773	1	17.35	11.0257	0	0	0	1	171.246	2	2.111	2.184	5.13493
91	BR	0.0689504	1	16.98	10.8553	0	0	0	1	168.843	3	2.073	2.037	5.2826
92	BR	0.0833497	1	18.37	11.0287	0	0	0	1	180	1	2.241	2.122	5.05742
93	BR	0.0550008	2	10.5	8.83233	0	0	0	1	180	1	1.749	1.848	4.91281
94	BR	0.0568135	3	8.31	8.67833	0	0	0	1	180	1	1.592	1.679	5.3081
95	BR	0.123279	1	31.92	13.48	0	19.186	9.593	2	180	1	2.459	2.723	5.20939
96	BR	0.0618504	2	12.56	9.863	7.752	0	3.876	1	180	1	1.861	1.988	5.12776
97	BR	0.0453281	1	9.75	8.82633	0	0	0	1	180	1	1.791	1.765	4.96432
98	BR	0.0766007	1	14.53	10.6643	0	0	0	1	180	1	2.016	2.139	5.1355
99	BR	0.067441	1	12.25	10.018	20.817	27.96	24.3885	3	180	1	1.844	2.063	5.13631
100	BR	0.100432	1	15.71	10.973	35.225	25.024	30.1245	4	165.755	3	2.029	2.225	5.16439
101	BR	0.0517089	2	8.51	8.57367	0	0	0	1	176.762	1	1.668	1.56	5.31504
102	BR	0.105066	1	31.21	13.4813	25.36	10.962	18.161	3	176.137	1	2.675	2.798	4.92773
103	BR	0.114878	1	25.31	12.837	10.228	19.185	14.7065	2	178.88	1	2.468	2.959	4.75027
104	BR	0.0883987	1	19.25	11.391	19.151	19.744	19.4475	2	180	1	2.147	2.399	5.01916
105	BR	0.0828257	1	27.94	13.4083	12.289	0	6.1445	2	180	1	2.346	2.588	5.44163
106	BR	0.0461671	3	4.66	7.29567	12.716	23.467	18.0915	2	178.032	1	1.382	1.597	4.91087
107	BR	0.132373	1	23.19	12.2583	32.275	29.6	30.9375	4	180	1	2.27	2.836	4.83132
108	BR	0.0857844	1	14.16	10.4613	18.849	13.089	15.969	3	180	1	2.062	2.44	4.66388
109	BR	0.0547505	3	13.27	9.99167	0	0	0	1	180	1	1.911	1.985	5.13012
110	BR	0.0990365	1	29.53	12.7707	13.141	13.992	13.5665	3	180	1	2.476	2.733	4.90929
111	BR	0.0868288	2	21.84	11.9947	0	0	0	1	180	1	2.206	2.667	4.94509
112	BR	0.082809	2	20.38	11.6857	0	22.588	11.294	2	180	1	2.108	2.484	5.10672
113	BR	0.0486754	1	6.65	8.00967	0	0	0	1	180	1	1.499	1.585	5.19636
114	BR	0.068047	1	15.77	10.835	0	0	0	1	180	1	1.89	2.229	5.27889
115	BR	0.119049	2	22.53	11.9253	0	0	0	1	170.07	2	2.219	2.342	5.23117
116	BR	0.0440489	2	7.59	8.225	0	0	0	1	180	1	1.561	1.603	5.19957
117	BR	0.06957	2	14.83	10.3393	0	0	0	1	180	1	1.876	2.053	5.26844
118	BR	0.0688358	2	11.2	9.35767	0	0	0	1	180	1	1.719	1.944	5.11896
119	BR	0.0625837	1	10.55	9.22867	0	0	0	1	180	1	1.757	1.933	5.00769
120	BR	0.0529382	2	10.58	9.03767	0	0	0	1	180	1	1.705	1.812	5.1418
121	BR	0.048647	3	7.32	8.45333	0	0	0	1	180	1	1.413	1.598	5.6256
9	CS	0.137355	2	17.01	10.6717	0	0	0	1	180	1	2.178	2.103	4.98636
10	CS	0.058213	1	8.93	9.07533	0	0	0	1	173.469	2	1.667	1.641	5.48707
11	CS	0.0857545	2	14.02	10.4537	0	41.987	20.9935	3	180	1	1.918	2.041	5.28351
12	CS	0.0782149	1	8.37	8.489	44.341	37.737	41.039	4	180	1	1.702	1.58	5.17664
13	CS	0.117353	2	9.18	9.04233	50.826	0	25.413	3	175.063	1	1.8	1.769	5.06734
14	CS	0.0520374	1	9.67	8.958	0	0	0	1	180	1	1.695	1.754	5.19531
15	CS	0.0783027	1	14.94	10.278	13.277	10.902	12.0895	2	180	1	2.089	1.96	5.07939
16	CS	0.0837894	1	18.01	11.0237	12.393	17.12	14.7565	2	180	1	2.218	2.128	5.07411
17	CS	0.0662595	2	18.21	11.135	0	0	0	1	180	1	2.239	2.189	5.02968
18	CS	0.0478319	3	5.94	7.52533	0	0	0	1	180	1	1.507	1.398	5.1846
19	CS	0.0639415	2	8.43	8.56067	10.159	16.416	13.2875	2	180	1	1.646	1.587	5.29669
20	CS	0.0553307	2	8.59	8.56967	0	0	0	1	180	1	1.698	1.651	5.11825
21	CS	0.0659893	2	12.69	10.042	17.29	8.564	12.927	2	180	1	2.001	1.92	5.12326
22	CS	0.0593723	2	10.68	9.42033	0	0	0	1	170.468	2	1.834	1.726	5.29476
23	CS	0.0682414	1	11.76	9.68867	0	0	0	1	175.464	1	1.813	1.931	5.17814
25	CS	0.0648291	1	18.36	11.3717	0	0	0	1	180	1	2.017	2.18	5.42304
26	CS	0.0851091	1	8.94	8.80867	52.203	39.838	46.0205	4	180	1	1.689	1.742	5.13536
27	CS	0.11667	1	22.05	11.663	0	16.417	8.2085	1	180	1	2.203	2.338	5.13903
28	CS	0.0516461	3	8.25	8.58367	0	0	0	1	180	1	1.558	1.734	5.22233
29	CS	0.0668795	3	9.58	9.198	0	0	0	1	180	1	1.679	1.717	5.4173
30	CS	0.0464816	1	8.29	8.81667	0	0	0	1	180	1	1.61	1.554	5.57399
31	CS	0.0860465	1	27.36	13.0587	0	0	0	1	180	1	2.437	2.737	5.05631
32	CS	0.0576833	2	12	9.41833	0	0	0	1	180	1	1.73	1.907	5.18532
33	CS	0.0489738	3	6.45	8.067	0	0	0	1	168.996	3	1.424	1.613	5.3228
34	CS	0.0507861	3	5.11	7.33367	0	0	0	1	170.024	2	1.313	1.444	5.32605
35	CS	0.0607633	3	8.79	8.71667	0	0	0	1	168.429	3	1.628	1.785	5.11333
36	CS	0.0715027	2	5.66	7.65367	41.708	17.449	29.5785	3	180	1	1.486	1.423	5.26329
37	CS	0.055762	1	8.05	8.38933	0	0	0	1	180	1	1.565	1.594	5.31161
38	CS	0.0637779	1	13	9.806	0	0	0	1	176	1	1.987	1.985	4.93756
39	CS	0.0609123	1	11.24	9.41567	0	0	0	1	180	1	1.891	1.821	5.074
40	CS	0.116783	1	13.28	10.5993	0	0	0	1	161.201	4	1.712	2.04	5.67168
41	CS	0.047167	1	10.1	9.02267	0	0	0	1	180	1	1.666	1.765	5.26169
42	CS	0.0477535	3	8.38	8.657	0	0	0	1	180	1	1.632	1.639	5.29319
43	CS	0.055706	1	11.46	9.50233	0	0	0	1	180	1	1.686	1.842	5.39208
44	CS	0.0545841	1	10.86	9.16433	0	0	0	1	166.572	3	1.785	1.85	5.04308
45	CS	0.060456	2	10.61	9.22233	0	0	0	1	180	1	1.817	1.92	4.93756
46	CS	0.0824708	1	22.01	12.3713	0	31.264	15.632	3	162.517	4	2.153	2.392	5.45147
47	CS	0.0561465	1	9.98	8.92067	0	0	0	1	180	1	1.645	1.773	5.22348
48	CS	0.0630038	2	10.75	9.74067	0	0	0	1	180	1	1.608	1.932	5.5264
49	CS	0.0724668	1	13.18	9.702	0	0	0	1	180	1	1.865	1.865	5.20214
50	CS	0.071101	1	12.81	9.48733	0	0	0	1	162.387	4	1.955	1.934	4.87913
51	CS	0.0639948	2	10.67	9.085	0	0	0	1	180	1	1.809	1.817	5.01104
52	CS	0.0574079	2	7.21	8.43233	0	0	0	1	172.183	2	1.506	1.641	5.3639
53	CS	0.054493	2	9.92	9.225	0	0	0	1	180	1	1.657	1.779	5.373
54	CS	0.074163	1	16.16	10.8543	0	0	0	1	180	1	1.988	2.126	5.27975
55	CS	0.0597853	1	10.1	9.106	0	0	0	1	169.742	3	1.636	1.747	5.38629
56	CS	0.0498328	2	6.56	7.48067	0	0	0	1	180	1	1.607	1.619	4.63777
57	CS	0.0549311	1	6.48	7.86967	0	0	0	1	170.465	2	1.525	1.502	5.1998
58	CS	0.0521629	2	7.25	7.89767	0	0	0	1	180	1	1.646	1.601	4.86506
59	CS	0.0524428	2	5.61	7.34233	0	0	0	1	180	1	1.479	1.454	5.00689
60	CS	0.0570439	2	7.1	7.76733	0	0	0	1	180	1	1.592	1.55	4.94464
61	CS	0.0540204	1	9.89	9.176	0	0	0	1	180	1	1.627	1.739	5.45519
62	CS	0.0690059	1	17.58	10.6317	0	0	0	1	180	1	2.179	2.255	4.79622
63	CS	0.056514	2	16.57	11.0447	0	0	0	1	180	1	1.993	2.064	5.44558
64	CS	0.0608801	1	12.91	9.777	0	0	0	1	180	1	1.899	1.944	5.08856
65	CS	0.0516256	2	6.51	7.81133	0	0	0	1	169.903	3	1.453	1.514	5.26659
66	CS	0.0568121	2	13.22	9.596	0	0	0	1	180	1	2	1.926	4.8893
67	CS	0.0286312	2	5.66	7.34633	0	0	0	1	180	1	1.465	1.442	5.0544
68	CS	0.0848585	1	10.02	8.99133	0	0	0	1	180	1	1.792	1.749	5.07879
69	CS	0.0426982	1	9.7	9.08967	0	0	0	1	173.214	2	1.665	1.756	5.31592
70	CS	0.0613877	1	12.49	10.072	0	0	0	1	180	1	1.859	1.909	5.34654
71	CS	0.0488006	2	6.26	7.496	0	0	0	1	175.576	1	1.507	1.525	4.94468
72	CS	0.0714547	1	17.77	10.67	0	0	0	1	180	1	2.009	2.118	5.17263
73	CS	0.0591312	1	14.3	10.439	0	0	0	1	180	1	1.869	1.993	5.4088
74	CS	0.0514215	3	6.29	7.89533	0	0	0	1	173.165	2	1.397	1.457	5.53404
75	CS	0.0572582	2	8.1	8.44633	0	0	0	1	180	1	1.628	1.584	5.25973
76	CS	0.0534205	1	8.06	8.56067	0	0	0	1	180	1	1.508	1.628	5.46361
77	CS	0.0628107	1	13.05	9.90433	0	0	0	1	180	1	1.921	1.911	5.16929
78	CS	0.0458043	3	2.26	5.89467	0	0	0	1	180	1	0.949	1.068	5.85518
79	CS	0.0900577	1	22.34	11.839	0	0	0	1	180	1	2.293	2.375	5.07319
80	CS	0.0451849	2	6.43	8.00333	0	0	0	1	180	1	1.413	1.486	5.5232
81	CS	0.0554353	2	8.65	8.68533	0	0	0	1	175	1	1.533	1.622	5.50795
82	CS	0.0928138	1	19.93	11.4923	0	0	0	1	171.077	2	2.11	2.375	5.13376
83	CS	0.068825	1	11.43	9.60267	0	0	0	1	180	1	1.738	1.878	5.31519
84	CS	0.0698699	1	16.6	10.7507	0	0	0	1	180	1	1.988	2.105	5.25534
85	CS	0.0804147	1	25.34	12.1327	0	0	0	1	180	1	2.262	2.535	5.06665
86	CS	0.0666902	1	18.45	10.9253	0	19.586	9.793	2	180	1	2.203	2.246	4.9116
87	CS	0.0567578	3	11.42	9.596	0	0	0	1	180	1	1.736	1.871	5.3245
88	CS	0.0744614	3	17.33	11.1027	0	0	0	1	168.499	3	2.022	2.391	5.04948
89	CS	0.0562895	1	16.83	10.465	0	0	0	1	180	1	2.093	2.1	4.99166
90	CS	0.0693878	1	17.35	11.0257	0	0	0	1	171.246	2	2.111	2.184	5.13493
91	CS	0.0646551	1	16.98	10.8553	0	0	0	1	168.843	3	2.073	2.037	5.2826
92	CS	0.0865886	1	18.37	11.0287	0	0	0	1	180	1	2.241	2.122	5.05742
93	CS	0.0597161	2	10.5	8.83233	0	0	0	1	180	1	1.749	1.848	4.91281
94	CS	0.0562361	3	8.31	8.67833	0	0	0	1	180	1	1.592	1.679	5.3081
95	CS	0.124175	1	31.92	13.48	0	19.186	9.593	2	180	1	2.459	2.723	5.20939
96	CS	0.0414521	2	12.56	9.863	7.752	0	3.876	1	180	1	1.861	1.988	5.12776
97	CS	0.0487793	1	9.75	8.82633	0	0	0	1	180	1	1.791	1.765	4.96432
98	CS	0.0611606	1	14.53	10.6643	0	0	0	1	180	1	2.016	2.139	5.1355
99	CS	0.0650876	1	12.25	10.018	20.817	27.96	24.3885	3	180	1	1.844	2.063	5.13631
100	CS	0.119014	1	15.71	10.973	35.225	25.024	30.1245	4	165.755	3	2.029	2.225	5.16439
101	CS	0.0495317	2	8.51	8.57367	0	0	0	1	176.762	1	1.668	1.56	5.31504
102	CS	0.110011	1	31.21	13.4813	25.36	10.962	18.161	3	176.137	1	2.675	2.798	4.92773
103	CS	0.0987427	1	25.31	12.837	10.228	19.185	14.7065	2	178.88	1	2.468	2.959	4.75027
104	CS	0.0758606	1	19.25	11.391	19.151	19.744	19.4475	2	180	1	2.147	2.399	5.01916
105	CS	0.0858273	1	27.94	13.4083	12.289	0	6.1445	2	180	1	2.346	2.588	5.44163
106	CS	0.0440358	3	4.66	7.29567	12.716	23.467	18.0915	2	178.032	1	1.382	1.597	4.91087
107	CS	0.14274	1	23.19	12.2583	32.275	29.6	30.9375	4	180	1	2.27	2.836	4.83132
108	CS	0.0809163	1	14.16	10.4613	18.849	13.089	15.969	3	180	1	2.062	2.44	4.66388
109	CS	0.0510252	3	13.27	9.99167	0	0	0	1	180	1	1.911	1.985	5.13012
110	CS	0.099839	1	29.53	12.7707	13.141	13.992	13.5665	3	180	1	2.476	2.733	4.90929
111	CS	0.0724975	2	21.84	11.9947	0	0	0	1	180	1	2.206	2.667	4.94509
112	CS	0.0812127	2	20.38	11.6857	0	22.588	11.294	2	180	1	2.108	2.484	5.10672
113	CS	0.0574122	1	6.65	8.00967	0	0	0	1	180	1	1.499	1.585	5.19636
114	CS	0.0624214	1	15.77	10.835	0	0	0	1	180	1	1.89	2.229	5.27889
115	CS	0.0950466	2	22.53	11.9253	0	0	0	1	170.07	2	2.219	2.342	5.23117
116	CS	0.045162	2	7.59	8.225	0	0	0	1	180	1	1.561	1.603	5.19957
117	CS	0.0805699	2	14.83	10.3393	0	0	0	1	180	1	1.876	2.053	5.26844
118	CS	0.0569363	2	11.2	9.35767	0	0	0	1	180	1	1.719	1.944	5.11896
119	CS	0.0584544	1	10.55	9.22867	0	0	0	1	180	1	1.757	1.933	5.00769
120	CS	0.0601833	2	10.58	9.03767	0	0	0	1	180	1	1.705	1.812	5.1418
121	CS	0.0488722	3	7.32	8.45333	0	0	0	1	180	1	1.413	1.598	5.6256
9	BS	0.0944986	2	17.01	10.6717	0	0	0	1	180	1	2.178	2.103	4.98636
10	BS	0.0435534	1	8.93	9.07533	0	0	0	1	173.469	2	1.667	1.641	5.48707
11	BS	0.0900794	2	14.02	10.4537	0	41.987	20.9935	3	180	1	1.918	2.041	5.28351
12	BS	0.0529887	1	8.37	8.489	44.341	37.737	41.039	4	180	1	1.702	1.58	5.17664
13	BS	0.0697049	2	9.18	9.04233	50.826	0	25.413	3	175.063	1	1.8	1.769	5.06734
14	BS	0.0595384	1	9.67	8.958	0	0	0	1	180	1	1.695	1.754	5.19531
15	BS	0.0717076	1	14.94	10.278	13.277	10.902	12.0895	2	180	1	2.089	1.96	5.07939
16	BS	0.100154	1	18.01	11.0237	12.393	17.12	14.7565	2	180	1	2.218	2.128	5.07411
17	BS	0.085375	2	18.21	11.135	0	0	0	1	180	1	2.239	2.189	5.02968
18	BS	0.051767	3	5.94	7.52533	0	0	0	1	180	1	1.507	1.398	5.1846
19	BS	0.0724508	2	8.43	8.56067	10.159	16.416	13.2875	2	180	1	1.646	1.587	5.29669
20	BS	0.053072	2	8.59	8.56967	0	0	0	1	180	1	1.698	1.651	5.11825
21	BS	0.072859	2	12.69	10.042	17.29	8.564	12.927	2	180	1	2.001	1.92	5.12326
22	BS	0.0665592	2	10.68	9.42033	0	0	0	1	170.468	2	1.834	1.726	5.29476
23	BS	0.0628391	1	11.76	9.68867	0	0	0	1	175.464	1	1.813	1.931	5.17814
25	BS	0.0812706	1	18.36	11.3717	0	0	0	1	180	1	2.017	2.18	5.42304
26	BS	0.0880029	1	8.94	8.80867	52.203	39.838	46.0205	4	180	1	1.689	1.742	5.13536
27	BS	0.0753646	1	22.05	11.663	0	16.417	8.2085	1	180	1	2.203	2.338	5.13903
28	BS	0.0598619	3	8.25	8.58367	0	0	0	1	180	1	1.558	1.734	5.22233
29	BS	0.0579383	3	9.58	9.198	0	0	0	1	180	1	1.679	1.717	5.4173
30	BS	0.0477632	1	8.29	8.81667	0	0	0	1	180	1	1.61	1.554	5.57399
31	BS	0.0859481	1	27.36	13.0587	0	0	0	1	180	1	2.437	2.737	5.05631
32	BS	0.0674953	2	12	9.41833	0	0	0	1	180	1	1.73	1.907	5.18532
33	BS	0.0582163	3	6.45	8.067	0	0	0	1	168.996	3	1.424	1.613	5.3228
34	BS	0.0543407	3	5.11	7.33367	0	0	0	1	170.024	2	1.313	1.444	5.32605
35	BS	0.0596742	3	8.79	8.71667	0	0	0	1	168.429	3	1.628	1.785	5.11333
36	BS	0.0704351	2	5.66	7.65367	41.708	17.449	29.5785	3	180	1	1.486	1.423	5.26329
37	BS	0.0540581	1	8.05	8.38933	0	0	0	1	180	1	1.565	1.594	5.31161
38	BS	0.0705374	1	13	9.806	0	0	0	1	176	1	1.987	1.985	4.93756
39	BS	0.0665589	1	11.24	9.41567	0	0	0	1	180	1	1.891	1.821	5.074
40	BS	0.082171	1	13.28	10.5993	0	0	0	1	161.201	4	1.712	2.04	5.67168
41	BS	0.0555693	1	10.1	9.02267	0	0	0	1	180	1	1.666	1.765	5.26169
42	BS	0.0470948	3	8.38	8.657	0	0	0	1	180	1	1.632	1.639	5.29319
43	BS	0.0648312	1	11.46	9.50233	0	0	0	1	180	1	1.686	1.842	5.39208
44	BS	0.0630719	1	10.86	9.16433	0	0	0	1	166.572	3	1.785	1.85	5.04308
45	BS	0.0663891	2	10.61	9.22233	0	0	0	1	180	1	1.817	1.92	4.93756
46	BS	0.0858736	1	22.01	12.3713	0	31.264	15.632	3	162.517	4	2.153	2.392	5.45147
47	BS	0.0553454	1	9.98	8.92067	0	0	0	1	180	1	1.645	1.773	5.22348
48	BS	0.0650233	2	10.75	9.74067	0	0	0	1	180	1	1.608	1.932	5.5264
49	BS	0.0723002	1	13.18	9.702	0	0	0	1	180	1	1.865	1.865	5.20214
50	BS	0.0740515	1	12.81	9.48733	0	0	0	1	162.387	4	1.955	1.934	4.87913
51	BS	0.0654298	2	10.67	9.085	0	0	0	1	180	1	1.809	1.817	5.01104
52	BS	0.0510842	2	7.21	8.43233	0	0	0	1	172.183	2	1.506	1.641	5.3639
53	BS	0.0624312	2	9.92	9.225	0	0	0	1	180	1	1.657	1.779	5.373
54	BS	0.0723938	1	16.16	10.8543	0	0	0	1	180	1	1.988	2.126	5.27975
55	BS	0.049435	1	10.1	9.106	0	0	0	1	169.742	3	1.636	1.747	5.38629
56	BS	0.0546934	2	6.56	7.48067	0	0	0	1	180	1	1.607	1.619	4.63777
57	BS	0.0520065	1	6.48	7.86967	0	0	0	1	170.465	2	1.525	1.502	5.1998
58	BS	0.0498131	2	7.25	7.89767	0	0	0	1	180	1	1.646	1.601	4.86506
59	BS	0.0474713	2	5.61	7.34233	0	0	0	1	180	1	1.479	1.454	5.00689
60	BS	0.0581929	2	7.1	7.76733	0	0	0	1	180	1	1.592	1.55	4.94464
61	BS	0.0522618	1	9.89	9.176	0	0	0	1	180	1	1.627	1.739	5.45519
62	BS	0.0864776	1	17.58	10.6317	0	0	0	1	180	1	2.179	2.255	4.79622
63	BS	0.0935182	2	16.57	11.0447	0	0	0	1	180	1	1.993	2.064	5.44558
64	BS	0.0701442	1	12.91	9.777	0	0	0	1	180	1	1.899	1.944	5.08856
65	BS	0.0555423	2	6.51	7.81133	0	0	0	1	169.903	3	1.453	1.514	5.26659
66	BS	0.059215	2	13.22	9.596	0	0	0	1	180	1	2	1.926	4.8893
67	BS	0.0500988	2	5.66	7.34633	0	0	0	1	180	1	1.465	1.442	5.0544
68	BS	0.0559132	1	10.02	8.99133	0	0	0	1	180	1	1.792	1.749	5.07879
69	BS	0.0650746	1	9.7	9.08967	0	0	0	1	173.214	2	1.665	1.756	5.31592
70	BS	0.0598827	1	12.49	10.072	0	0	0	1	180	1	1.859	1.909	5.34654
71	BS	0.0574971	2	6.26	7.496	0	0	0	1	175.576	1	1.507	1.525	4.94468
72	BS	0.0731138	1	17.77	10.67	0	0	0	1	180	1	2.009	2.118	5.17263
73	BS	0.0630252	1	14.3	10.439	0	0	0	1	180	1	1.869	1.993	5.4088
74	BS	0.0549168	3	6.29	7.89533	0	0	0	1	173.165	2	1.397	1.457	5.53404
75	BS	0.0577623	2	8.1	8.44633	0	0	0	1	180	1	1.628	1.584	5.25973
76	BS	0.0597618	1	8.06	8.56067	0	0	0	1	180	1	1.508	1.628	5.46361
77	BS	0.0590416	1	13.05	9.90433	0	0	0	1	180	1	1.921	1.911	5.16929
78	BS	0.0550761	3	2.26	5.89467	0	0	0	1	180	1	0.949	1.068	5.85518
79	BS	0.0954348	1	22.34	11.839	0	0	0	1	180	1	2.293	2.375	5.07319
80	BS	0.0536368	2	6.43	8.00333	0	0	0	1	180	1	1.413	1.486	5.5232
81	BS	0.0608798	2	8.65	8.68533	0	0	0	1	175	1	1.533	1.622	5.50795
82	BS	0.0991705	1	19.93	11.4923	0	0	0	1	171.077	2	2.11	2.375	5.13376
83	BS	0.0756301	1	11.43	9.60267	0	0	0	1	180	1	1.738	1.878	5.31519
84	BS	0.0734043	1	16.6	10.7507	0	0	0	1	180	1	1.988	2.105	5.25534
85	BS	0.0672194	1	25.34	12.1327	0	0	0	1	180	1	2.262	2.535	5.06665
86	BS	0.0856429	1	18.45	10.9253	0	19.586	9.793	2	180	1	2.203	2.246	4.9116
87	BS	0.0687247	3	11.42	9.596	0	0	0	1	180	1	1.736	1.871	5.3245
88	BS	0.0800125	3	17.33	11.1027	0	0	0	1	168.499	3	2.022	2.391	5.04948
89	BS	0.0676236	1	16.83	10.465	0	0	0	1	180	1	2.093	2.1	4.99166
90	BS	0.0782494	1	17.35	11.0257	0	0	0	1	171.246	2	2.111	2.184	5.13493
91	BS	0.0687346	1	16.98	10.8553	0	0	0	1	168.843	3	2.073	2.037	5.2826
92	BS	0.0772737	1	18.37	11.0287	0	0	0	1	180	1	2.241	2.122	5.05742
93	BS	0.0606879	2	10.5	8.83233	0	0	0	1	180	1	1.749	1.848	4.91281
94	BS	0.0524665	3	8.31	8.67833	0	0	0	1	180	1	1.592	1.679	5.3081
95	BS	0.113185	1	31.92	13.48	0	19.186	9.593	2	180	1	2.459	2.723	5.20939
96	BS	0.0635928	2	12.56	9.863	7.752	0	3.876	1	180	1	1.861	1.988	5.12776
97	BS	0.0440632	1	9.75	8.82633	0	0	0	1	180	1	1.791	1.765	4.96432
98	BS	0.0877285	1	14.53	10.6643	0	0	0	1	180	1	2.016	2.139	5.1355
99	BS	0.0703082	1	12.25	10.018	20.817	27.96	24.3885	3	180	1	1.844	2.063	5.13631
100	BS	0.136129	1	15.71	10.973	35.225	25.024	30.1245	4	165.755	3	2.029	2.225	5.16439
101	BS	0.0770734	2	8.51	8.57367	0	0	0	1	176.762	1	1.668	1.56	5.31504
102	BS	0.125616	1	31.21	13.4813	25.36	10.962	18.161	3	176.137	1	2.675	2.798	4.92773
103	BS	0.108244	1	25.31	12.837	10.228	19.185	14.7065	2	178.88	1	2.468	2.959	4.75027
104	BS	0.0808362	1	19.25	11.391	19.151	19.744	19.4475	2	180	1	2.147	2.399	5.01916
105	BS	0.0682043	1	27.94	13.4083	12.289	0	6.1445	2	180	1	2.346	2.588	5.44163
106	BS	0.0499923	3	4.66	7.29567	12.716	23.467	18.0915	2	178.032	1	1.382	1.597	4.91087
107	BS	0.145645	1	23.19	12.2583	32.275	29.6	30.9375	4	180	1	2.27	2.836	4.83132
108	BS	0.0795195	1	14.16	10.4613	18.849	13.089	15.969	3	180	1	2.062	2.44	4.66388
109	BS	0.0594161	3	13.27	9.99167	0	0	0	1	180	1	1.911	1.985	5.13012
110	BS	0.115054	1	29.53	12.7707	13.141	13.992	13.5665	3	180	1	2.476	2.733	4.90929
111	BS	0.0702283	2	21.84	11.9947	0	0	0	1	180	1	2.206	2.667	4.94509
112	BS	0.0745794	2	20.38	11.6857	0	22.588	11.294	2	180	1	2.108	2.484	5.10672
113	BS	0.0519445	1	6.65	8.00967	0	0	0	1	180	1	1.499	1.585	5.19636
114	BS	0.0539825	1	15.77	10.835	0	0	0	1	180	1	1.89	2.229	5.27889
115	BS	0.0954206	2	22.53	11.9253	0	0	0	1	170.07	2	2.219	2.342	5.23117
116	BS	0.0562694	2	7.59	8.225	0	0	0	1	180	1	1.561	1.603	5.19957
117	BS	0.070524	2	14.83	10.3393	0	0	0	1	180	1	1.876	2.053	5.26844
118	BS	0.0773554	2	11.2	9.35767	0	0	0	1	180	1	1.719	1.944	5.11896
119	BS	0.0317148	1	10.55	9.22867	0	0	0	1	180	1	1.757	1.933	5.00769
120	BS	0.0525097	2	10.58	9.03767	0	0	0	1	180	1	1.705	1.812	5.1418
121	BS	0.0420539	3	7.32	8.45333	0	0	0	1	180	1	1.413	1.598	5.6256

## Sheet: Sheet1
Row Labels	Average of Force
TBR	0.0692294
TBS	0.0690499
TCR	0.0767682
TCS	0.067291
(blank)
Grand Total	0.0705846
